# Supplementary material for: Oncomine™ Comprehensive Assay v3 vs. Oncomine™ Comprehensive Assay Plus
Source: Cancers (Basel). 2021 Oct 18;13(20):5230. doi: 10.3390/cancers13205230 (PMC8533843; doi:10.3390/cancers13205230)
Supplement: Supplementary file 1 [file cancers-13-05230-s001.zip]

Archive with 1 entries (1 files):
- cancers-1392110-supplementary.pdf
